# Supplementary material for: Interspecific Hybridization and Complete Mitochondrial Genome Analysis of Two Ghost Moth Species
Source: Insects. 2021 Nov 21;12(11):1046. doi: 10.3390/insects12111046 (PMC8625261; doi:10.3390/insects12111046)
Supplement: Supplementary file 1 [file insects-12-01046-s001.zip]

Archive with 8 entries (8 files):
- Supplementary Figure S1. Comparison of the fresh weights of the larvae of inbred and hybrid populations during the culture times.pdf
- Supplementary Figure S2. Comparison of the larval survival rates of the larvae of inbred and hybrid populations.pdf
- Supplementary Figure S3. Secondary structures of 22 tRNAs encoded by the Thitarodes mitochondrial genomes.pdf
- Supplementary Figure S4. Alignment of overlapping region between atp8 and atp6 across three Thitarodes populations.pdf
- Supplementary Figure S5. The phylogenetic relationship constructed by the amino acid sequence.pdf
- Supplementary Table S1. Egg characters from the inbred and hybrid populations.pdf
- Supplementary Table S2. Mummification rates of the inbred and hybrid Thitarodes larvae challenged with O. sinensis fungus.pdf
- Supplementary Table S3. Fresh weight of infected and uninfected larvae at 120 days post infection with different O. sinensis fungal strains.pdf
